# Supplementary material for: Genomic differences between nasal Staphylococcus aureus from hog slaughterhouse workers and their communities
Source: PLoS One. 2018 Mar 6;13(3):e0193820. doi: 10.1371/journal.pone.0193820 (PMC5839586; doi:10.1371/journal.pone.0193820)
Supplement: S2 Table — (XLSX) [file pone.0193820.s007.xlsx]

## Sheet: Sheet1
S2 Table. Virulence factors examined in this study.
Autolysin	atl
ESAT-6 secretion system effector proteins	esxA	esxB
Immunoglobulin G-binding protein	sbi
Collagen-binding protein	cna
Extracellular adherence protein	eap
Cell wall associated fibronectin-binding protein	ebh
Elastin-binding protein	ebpS
Fibrinogen-binding proteins	clfA	clfB	efb	fnbA	fnbB	sdrC	sdrD	sdrE	sdrH
Intercellular adhesion (ica) locus	icaA	icaB	icaC	icaD	icaR
von Willebrand factor-binding protein	vwb
Staphylocoagulase precursor	coa
Serine protease	ssp
Serine protease-like proteins (spl)	splA	splB	splC	splD	splE	splF
Immune evasion cluster	chp	sak	scn
Hemolysins	hla	hlb	hld	hlgA	hlgB	hlgC
Toxic shock syndrome toxin-1	tst
Leukocidins	lukD	lukE	lukF-PV	lukS-PV
Exfoliative toxin	eta
Superantigen-like protein	sal	set
Staphylococcal enterotoxins	sea	seb	sec	sed	see	seg	seh	sei	sej	sek	sel	sem	sen	seo	sep	seq	yent2
