# Supplementary material for: Genomic differences between nasal Staphylococcus aureus from hog slaughterhouse workers and their communities
Source: PLoS One. 2018 Mar 6;13(3):e0193820. doi: 10.1371/journal.pone.0193820 (PMC5839586; doi:10.1371/journal.pone.0193820)
Supplement: S3 Table — (XLSX) [file pone.0193820.s008.xlsx]

## Sheet: Sheet1
S3 Table. SaPI families examined in this study.
SaPI name	S. aureus strain	GenBank accession
SaPI1028	NY940	AY954948
SaPI1	RN4282	U93688
SaPI2	RN3984	EF010993
SaPI3	COL	NC002951
SaPI4	MRSA252	BX571856
SaPI5	USA300	NC007793
SaPI6Δ	MW2	NC003923
SaPIbov1	RF122	NC007622
SaPIbov2	V329	AY220730
SaPIbov3	RF122	NC007622
SaPIbov4	BA4	HM211303
SaPIfusB	CS6	AM292600
SaPIm1	Mu50	NC002758
SaPIm4	Mu50	NC002758
SaPImw2	MW2	NC003923
SaPIn1	N315	BA000018
