# Supplementary material for: Genomic differences between nasal Staphylococcus aureus from hog slaughterhouse workers and their communities
Source: PLoS One. 2018 Mar 6;13(3):e0193820. doi: 10.1371/journal.pone.0193820 (PMC5839586; doi:10.1371/journal.pone.0193820)
Supplement: S4 Table — Two isolates with low sequencing quality were excluded. (XLSX) [file pone.0193820.s009.xlsx]

## Sheet: Sheet1
S4 Table. Statistics of WGS and de novo assembly for the 77 S. aureus isolates. Two isolates with low sequencing quality were excluded.
Isolate ID	Mean quality score (PF)	Approximate Coverage	Total Lengtha	No Contigsa	N0a	N50a
13	32.91	29.6429	2779659	47	791113	177666
18	32.81	92.1429	2806754	204	721202	530012
21	33.12	94.2857	2768974	202	988087	626066
29	32.98	38.9286	2773750	109	1142832	601623
32	32.85	65	2876942	57	868010	588991
34	32.88	18.9286	2844933	178	614644	263315
40	32	55	2927537	221	337169	144616
47	32.64	107.5	2751219	67	762851	410548
52	32.95	101.429	2806061	92	515192	128419
55	33.19	138.571	2783191	108	633725	243803
61	33.09	109.286	2747752	45	1109735	421881
63	32.61	22.8571	2776293	87	610844	340610
70	30.57	85.7143	2814101	102	421270	166288
78	32.01	31.4286	2834454	45	834600	382351
83	32.15	88.2143	2884601	171	953930	566811
85	32.67	51.7857	2836671	78	391276	139743
88	33.01	21.4286	2783537	48	1106768	417167
91	32.92	19.2857	2915443	325	785333	371408
95	32.1	68.9286	2847263	273	760492	704331
97	32.94	109.286	2840788	120	715603	263555
103	33.16	33.2143	2867927	126	790763	677124
108	32.85	71.0714	2767108	54	1369486	1032330
110	32.64	100.357	2974800	213	895138	345573
116	32.37	20.7143	2846463	84	676364	354026
118	32.62	52.5	2778193	116	1264140	581271
120	32.89	36.7857	2892176	129	438363	175040
121	32.59	52.1429	2968565	254	438362	150920
126	32.52	47.5	2839219	159	956702	757511
134	33.22	190.714	3010697	302	1012860	328750
136	32.79	27.5	3064511	534	1264030	468213
139	33.52	87.5	3050193	510	658396	257839
146	33.16	40.7143	2868640	249	619496	405853
151	33.1	59.6429	3240793	615	895307	295301
156	33.02	46.4286	2807619	152	1222397	983985
157	34.51	89.2857	2893032	142	488837	144948
166	34.36	200	2801144	144	484271	150318
167	34.59	98.9286	2828119	98	655447	287580
177	34.31	68.5714	2722599	104	238809	170381
179	34.38	227.857	3084865	458	258157	120304
190	34.48	109.643	2993027	499	474832	142353
196	34.28	171.071	2876480	174	258193	108974
203	34.31	142.143	2950711	463	333493	181082
208	34.66	202.5	2685256	89	416515	165254
216	34.44	132.143	2735324	133	314842	153914
221	34.57	157.5	2976733	420	571252	184774
227	34.43	48.5714	2857374	114	232908	107367
232	34.53	204.286	2797722	325	473249	208400
240	34.33	155.714	2870937	402	391121	208334
242	34.51	199.643	2798213	293	463319	137480
245	34.32	240.357	2707020	88	472472	316148
246	34.4	184.643	2758348	195	472833	262538
248	34.39	191.429	2734454	124	417513	239557
250	34.44	149.643	2897511	360	781806	185077
251	34.44	136.429	2707786	93	464902	306446
252	34.43	151.071	2913091	445	390038	224894
258	34.47	133.214	2720518	160	485845	161828
262	34.46	127.5	2895834	305	338098	136121
265	34.49	148.214	2810491	84	464680	299853
273	34.5	96.7857	2848535	363	669289	208303
276	34.28	251.786	2674963	94	326676	242003
280	34.5	146.071	2887232	378	394284	132668
281	34.26	86.4286	2735538	132	580415	351661
282	34.41	129.643	2787799	271	474741	345012
286	34.49	238.214	2770813	149	327520	167595
287	34.4	44.6429	2761087	121	451840	189959
300	34.41	185.357	2747909	169	245326	112590
303	34.39	102.143	2994958	472	330772	158082
304	34.29	129.643	2766749	76	464900	315348
305	34.43	90	2770796	86	469230	161069
314	34.47	141.786	2922523	363	276769	92366
318	34.49	332.857	2737143	100	310227	114623
319	34.45	97.1429	3168257	1469	96807	10728
326	34.65	190.357	2836131	103	488843	159878
327	34.5	227.143	2988294	547	410076	180327
329	34.54	188.929	2739322	86	472258	316234
331	34.51	170.357	2754962	134	472284	316212
335	34.16	132.5	2896434	372	374781	138952
aAfter Kraken [1] and Lighter [2] processes.
1. Wood DE, Salzberg SL. 2014. Genome Biology 15: R46.
2. Song L, Florea L, Langmead B. 2014. Genome Biology 15: 1-13.
