# Supplementary material for: Genomic differences between nasal Staphylococcus aureus from hog slaughterhouse workers and their communities
Source: PLoS One. 2018 Mar 6;13(3):e0193820. doi: 10.1371/journal.pone.0193820 (PMC5839586; doi:10.1371/journal.pone.0193820)
Supplement: S5 Table — (XLSX) [file pone.0193820.s010.xlsx]

## Sheet: Sheet1
S5 Table. Genomic features of the 76 successfully sequenced S. aureus isolates and several published S. aureus strains from various hosts.
Isolate/Strain	Group/Hosta	MLST typeb	spa typec	Plasmid rep typingd	SaPI int typing	SCCmec	φSa3 int	φSa2 int	atl	esxA	esxB	sbi	cna	eap	ebh	ebpS	clfA	clfB	efb	fnbA	fnbB	sdrC	sdrD	sdrE	sdrH	ica	vwb	coa	ssp	spl	chp	sak	scn	hla	hlb	hld	hlgA	hlgB	hlgC	tst	lukD-lukE	lukS-lukF	eta	sal	set	sea	seb	sec	sed
13	H	8	t211	7	SaPI6∆, SaPI3-like	-	0	0	1	1	1	1	0	1	0	1	1	1	1	1	1	1	1	1	0	1	1	1	1	1	0	0	0	1	1	1	1	1	1	1	1	0	1	1	1	0	0	0	0
18	W	508	t050	-	-	-	0	0	1	1	1	1	1	1	1	1	1	1	1	0	1	1	1	1	1	1	0	1	1	0	0	0	0	1	1	1	1	1	1	0	0	0	1	1	1	0	0	0	0
21	W	45	t073	-	-	-	0	0	1	1	1	1	1	1	1	1	1	1	1	0	1	1	1	0	1	1	1	1	1	0	0	0	0	1	1	1	1	1	1	0	0	0	1	1	1	0	0	0	0
29	W	45	t015	5, 16	SaPIm4-like	-	0	0	1	1	1	1	1	1	1	1	1	1	1	0	1	1	1	1	1	1	1	1	1	0	1	1	1	1	0	1	1	1	1	0	0	0	1	1	1	0	0	1	0
32	W	8	t622	7, 10, 16, 19, 21	SaPI6∆	IV	1	1	1	1	1	1	0	1	1	1	1	1	1	1	1	1	1	1	0	1	1	1	1	1	1	1	1	1	1	1	1	1	1	0	1	1	1	1	1	0	0	0	0
34	W	1	t922	5, 7, 16	SaPI6∆	-	0	0	1	1	1	1	1	1	1	1	1	1	1	1	1	1	1	1	0	1	1	0	1	1	0	0	0	1	1	1	1	1	1	0	1	0	1	1	1	0	0	0	0
40	W	34	t1721	5, 16, 19	SaPI2, SaPI4	-	1	0	1	1	0	1	0	1	1	1	1	1	1	1	1	1	1	0	1	1	1	1	1	1	0	1	1	1	1	1	1	1	1	1	0	0	1	1	1	0	0	0	0
47	W	398	t571	13-like	-	-	1	0	1	1	0	1	1	1	1	1	1	1	1	1	1	1	1	1	1	1	1	1	1	0	1	0	1	1	1	1	1	1	1	0	0	0	1	1	1	0	0	0	0
52	W	630-SLV	novel5	7, 16	SaPI2-like, SaPI4-like, SaPIm4-like	-	0	0	1	1	1	1	0	1	1	1	1	1	1	1	1	1	1	1	0	1	1	1	1	1	0	0	0	1	1	1	1	1	1	1	1	0	1	1	1	0	0	0	0
55	H	5	novel1	-	SaPI3-like	-	1	0	1	0	0	1	0	1	1	1	1	1	1	1	1	1	1	1	0	1	1	1	1	1	1	1	1	1	1	1	1	1	1	1	1	0	1	1	1	1	1	0	0
61	H	7	t6210	5, 16	-	-	1	0	1	1	1	1	0	1	1	1	1	1	1	1	1	1	1	1	0	1	1	1	1	1	1	1	1	1	1	1	1	1	1	0	1	0	1	1	1	0	0	0	0
63	W	398	t14158	-	-	-	0	1	1	1	0	1	0	1	1	1	1	1	1	1	1	1	1	1	1	1	1	1	1	0	0	0	0	1	1	1	1	1	1	0	0	0	1	1	1	0	0	0	0
70	H	30	t021	5, 16, 19	SaPI4	-	1	1	1	1	0	1	1	1	1	1	1	1	1	1	1	1	1	0	1	1	1	1	1	1	1	1	1	1	1	1	1	1	1	0	0	0	1	1	1	1	0	0	0
78	W	8	t008	5, 7, 16, 19	SaPI6∆, SaPI5	IV	0	1	1	1	1	1	0	1	1	1	1	1	1	1	1	1	0	0	0	1	1	1	1	1	0	0	0	1	1	1	1	1	1	0	1	1	1	1	1	0	0	0	0
83	W	8	novel3	7, 20	SaPI6∆, SaPI1	-	1	0	1	0	0	1	0	1	1	1	1	1	1	1	1	1	1	1	0	1	1	1	1	1	1	1	1	1	1	1	1	1	1	0	1	0	1	1	1	0	0	0	1
85	W	30-SLV	t018	5, 16, 19	SaPI2, SaPI4	-	1	0	1	1	0	1	1	1	1	1	1	1	1	1	1	1	1	0	1	1	1	1	1	1	1	1	1	1	1	1	1	1	1	1	0	0	1	1	1	1	0	0	0
88	H	8	t334	7, 21	SaPI6∆	IV	1	0	1	1	1	1	0	1	1	1	1	1	1	1	1	1	1	1	0	1	1	1	1	1	0	1	1	1	1	1	1	1	1	0	1	0	1	1	1	0	0	0	0
91	H	1	t922	7	SaPI6∆	-	1	0	1	1	1	1	1	1	1	1	1	1	1	1	1	0	1	1	0	1	1	0	1	1	0	1	1	1	1	1	1	1	1	0	1	0	1	1	1	1	0	0	0
95	H	72	t148	7	-	-	1	0	1	0	0	1	0	1	1	1	1	1	1	1	1	1	1	1	0	1	1	0	1	1	1	1	1	1	1	1	1	1	1	0	1	0	1	1	1	0	0	0	0
97	C	20	1046	5, 16, 19	-	-	1	0	1	0	0	1	0	1	0	1	1	1	1	0	1	1	1	0	0	1	1	0	1	1	1	1	1	1	1	1	1	1	1	0	1	0	1	1	1	0	0	0	0
103	H	1	t922	5, 7, 16	SaPI6∆	-	1	1	1	1	1	1	1	1	1	1	1	1	1	1	1	1	1	1	0	1	1	0	1	1	0	1	1	1	1	1	1	1	1	0	1	0	1	1	1	1	0	0	0
108	C	1	t922	5, 7, 16	SaPI6∆, SaPImw2	-	1	0	1	0	0	1	1	1	1	1	1	1	1	1	1	1	1	1	0	1	1	0	1	1	0	1	1	1	1	1	1	1	1	0	1	0	1	1	1	0	1	0	0
110	W	8	t008	5, 7, 16, 19	SaPI6∆, SaPI5	IV	1	1	1	1	1	1	0	1	1	1	1	1	1	1	1	1	1	1	0	1	1	1	1	1	1	1	1	1	1	1	1	1	1	0	1	1	1	1	1	0	0	0	0
116	C	1	t922	5, 7, 16	SaPI6∆	-	1	1	1	1	1	1	1	1	1	1	1	1	1	1	1	1	1	1	0	1	1	0	1	1	0	1	1	1	1	1	1	1	1	0	1	0	1	1	1	1	0	0	0
118	C	45	t004	-	-	-	1	0	1	1	1	1	1	1	1	1	1	1	1	0	1	1	1	1	1	1	1	1	1	0	1	1	1	1	1	1	1	1	1	0	0	0	1	1	1	0	0	0	0
120	W	34	t949	5, 16, 19	SaPI2, SaPI4	-	1	0	0	1	0	1	0	1	1	1	1	1	1	1	1	1	1	0	1	1	1	1	1	1	0	1	1	1	1	1	1	1	1	1	0	0	1	1	1	0	0	0	0
121	W	34	t949	5, 16, 19	SaPI2, SaPI4	-	1	0	0	1	0	1	0	1	1	1	1	1	1	1	1	1	1	0	1	1	1	1	1	1	0	1	1	1	1	1	1	1	1	1	0	0	1	1	1	0	0	0	0
126	C	188	t189	5, 16	-	-	1	0	1	0	0	1	1	1	1	1	1	1	1	0	1	1	1	1	1	1	1	0	1	1	0	1	1	1	1	1	1	1	1	0	1	0	1	1	1	0	0	0	0
134	C	1	t922	5, 7, 16	SaPI6∆	-	1	1	1	1	1	1	1	1	1	1	1	1	1	1	1	1	1	1	0	1	1	0	1	1	0	1	1	1	1	1	1	1	1	0	1	0	1	1	1	1	0	0	0
136	C	45	t004	5, 16	-	-	1	0	1	1	1	1	1	1	1	1	1	1	1	0	1	1	1	1	1	1	1	1	1	0	1	1	1	1	1	1	1	1	1	0	0	0	1	1	1	0	0	0	0
139	W	15	novel4	5, 16, 21	-	-	0	1	1	1	0	1	0	1	1	1	1	1	1	1	1	1	1	1	1	1	1	0	1	1	1	0	1	1	1	1	1	1	1	0	1	0	1	1	1	0	0	0	0
146	W	72	t3092	7, 16, 21	SaPIbov1-like	-	1	0	1	1	1	1	0	1	1	1	1	1	1	1	0	1	1	0	0	1	1	0	1	1	1	1	1	1	1	1	1	1	1	0	1	0	1	1	1	0	0	1	0
151	W	8	t008	7, 16, 19	SaPI6∆, SaPI5	IV	0	0	1	1	1	1	0	1	1	1	1	1	1	1	1	1	1	1	0	1	1	1	1	1	0	0	0	1	1	1	1	1	1	0	1	0	1	1	1	0	0	0	0
156	W	45	t715	5, 16	-	-	1	0	1	1	1	1	1	1	1	1	1	1	1	1	1	1	0	1	1	1	1	1	1	0	1	1	1	1	1	1	1	1	1	0	0	0	1	1	1	0	0	0	0
157	W	8-SLV	t008	7, 16, 21	SaPI6∆, SaPI5	IV	1	1	1	1	1	1	0	1	1	1	1	0	1	1	0	1	1	1	0	1	1	1	1	1	1	1	1	1	1	1	1	1	1	0	1	1	1	1	1	0	0	0	0
166	W	8-SLV	t008	7	SaPI6∆, SaPI3-like	-	0	1	1	1	1	1	0	1	1	1	1	0	1	1	0	1	0	1	0	1	1	1	1	1	0	0	0	1	1	1	1	1	1	1	1	0	1	1	1	0	0	0	0
167	W	8	t1684	7	SaPI6∆	-	1	0	1	0	0	1	0	1	1	1	1	1	1	1	1	1	1	0	0	1	1	1	1	1	0	1	1	1	1	1	1	1	1	0	1	0	1	1	1	0	0	0	0
177	H	72	t2473	7	SaPIbov1-like	-	1	0	1	1	1	1	0	1	1	1	1	1	1	1	1	1	1	1	0	1	1	0	1	1	1	1	1	1	1	1	1	1	1	0	1	0	1	1	1	0	0	1	0
179	H	30	t037	5, 16, 19	SaPI2, SaPI4	-	1	1	1	1	0	1	1	1	1	1	0	1	1	0	0	1	1	0	1	1	1	1	1	1	1	1	1	1	1	1	1	1	1	1	0	0	1	1	1	0	0	0	0
190	W	1150	t1635	7, 16, 19, 21	SaPI6∆	-	1	0	1	1	1	1	0	1	1	0	1	0	1	1	0	1	1	1	0	1	1	1	1	1	1	1	1	1	1	1	1	1	1	0	1	0	1	1	1	0	0	0	0
196	C	30	t275	5, 16, 19	SaPI2, SaPI4	-	1	1	1	1	0	1	1	1	1	1	1	1	1	1	1	1	1	0	1	1	1	1	1	1	1	1	1	1	1	1	1	1	1	1	0	0	1	1	1	1	0	0	0
203	W	5	t1154	5, 21	-	-	0	1	1	1	1	1	0	1	1	1	1	1	1	0	1	1	1	1	0	1	1	1	1	1	0	0	0	1	1	1	1	1	1	0	1	0	1	1	1	0	0	0	0
208	W	1	t922	7	SaPI6∆, SaPImw2	-	0	0	1	1	1	1	1	1	1	1	1	1	1	1	1	1	1	0	0	1	1	0	1	1	0	0	0	1	1	1	1	1	1	0	1	0	1	1	1	0	1	0	0
216	W	15	t346	5, 16	-	-	0	1	1	1	0	1	0	1	1	1	1	1	1	1	1	1	1	1	0	1	1	0	1	1	1	0	1	1	1	1	1	1	1	0	1	0	1	1	1	0	0	0	0
221	W	45	nd	-	SaPIm4-like	-	1	0	1	1	1	1	1	1	1	1	1	0	1	0	1	1	1	1	1	1	1	1	1	0	1	1	1	1	1	1	1	1	1	0	0	0	1	1	1	0	0	1	0
232	C	5	t954	-	SaPIm4	-	1	0	1	1	1	1	0	1	1	1	0	1	1	1	1	1	1	1	0	1	1	1	1	1	1	1	1	1	1	1	1	1	1	1	1	0	1	1	1	0	0	0	0
240	H	5	t002	20, 21	-	-	1	0	1	1	1	1	0	1	1	1	1	1	1	0	0	1	1	1	0	1	1	1	1	1	1	1	1	1	1	1	1	1	1	0	1	0	1	1	1	0	0	0	0
242	W	398	t1451	13-like	-	-	1	0	1	1	0	1	1	1	1	1	1	0	1	0	0	0	0	1	1	1	1	1	1	0	1	0	1	1	1	1	1	1	1	0	0	0	1	1	1	0	0	0	0
245	C	5	t954	-	SaPIm4	-	1	0	1	1	1	1	0	1	1	1	1	1	1	1	1	1	1	1	0	1	1	1	1	1	1	1	1	1	1	1	1	1	1	1	1	0	1	1	1	0	0	0	0
246	C	5	t954	-	SaPIm4	-	1	1	1	1	1	1	0	1	1	1	1	1	1	1	1	1	1	1	0	1	1	1	1	1	1	1	1	1	1	1	1	1	1	1	1	0	1	1	1	0	0	0	0
248	C	5	t954	-	SaPIm4	-	1	0	1	1	1	1	0	1	1	1	1	1	1	1	1	1	1	1	0	1	1	1	1	1	1	1	1	1	1	1	1	1	1	1	1	0	1	1	1	0	0	0	0
250	C	45-SLV	t331	16	SaPIm4-like	-	1	0	1	1	1	1	1	1	1	1	1	1	1	0	1	1	1	1	1	1	1	1	1	0	1	1	1	1	1	1	1	1	1	0	0	0	1	1	1	0	0	1	0
251	H	5	t002	21	SaPIm4	-	1	0	1	1	1	1	0	1	1	1	1	1	1	1	1	1	1	1	0	1	1	1	1	1	1	1	1	1	1	1	1	1	1	1	1	0	1	1	1	0	0	1	0
252	C	5	t002	-	SaPIm4	-	1	0	1	1	1	1	0	1	1	1	1	1	1	1	1	1	1	1	0	1	1	1	1	1	1	1	1	1	1	1	1	1	1	1	1	0	1	1	1	0	0	1	0
258	H	8	t1705	7	SaPI6∆	-	0	0	1	1	1	1	0	1	1	1	1	0	1	1	1	0	0	1	0	1	1	1	1	1	0	0	0	1	1	1	1	1	1	0	1	0	1	1	1	0	0	0	0
262	C	30	t275	5, 16, 19	SaPI2, SaPI4	-	1	0	1	1	0	1	1	1	1	1	1	1	1	1	1	1	0	0	1	1	1	1	1	1	1	1	1	1	1	1	1	1	1	1	0	0	1	1	1	1	0	0	0
265	C	5	t002	20	SaPIm4	-	1	1	1	1	1	1	0	1	1	1	1	1	1	1	1	1	1	1	0	1	1	1	1	1	1	1	1	1	1	1	1	1	1	1	1	0	1	1	1	0	0	1	1
273	C	5	t002	20, 21	-	-	1	0	1	1	1	1	0	1	0	1	1	1	1	1	1	0	1	1	0	1	1	1	1	1	1	1	1	1	1	1	1	1	1	0	1	0	1	1	1	0	0	0	0
276	C	5	novel2	5, 16	-	-	0	0	1	1	1	1	0	1	1	1	1	1	1	1	1	1	1	1	0	1	1	1	1	1	1	1	1	1	1	1	1	1	1	0	1	0	1	1	1	0	0	0	0
280	W	5	t9710	20, 21	-	-	1	0	1	1	1	1	0	1	1	1	1	1	1	1	1	1	1	0	0	1	1	1	1	1	0	1	1	1	1	1	1	1	1	0	1	0	1	1	1	0	0	0	1
281	C	101	t150	-	-	-	1	0	1	1	1	1	0	1	1	1	1	1	1	1	1	1	1	1	0	1	1	0	1	1	0	1	1	1	1	1	1	1	1	0	1	0	1	1	1	0	0	0	0
282	C	101	t150	21	-	-	1	0	1	1	1	1	0	1	1	1	1	1	1	0	0	1	1	1	0	1	1	0	1	1	0	1	1	1	1	1	1	1	1	0	1	0	1	1	1	0	0	0	0
286	C	5	t1107	5, 16	-	IV	1	0	1	1	1	1	0	1	1	1	1	1	1	1	1	1	1	0	0	1	1	1	1	1	0	1	1	1	1	1	1	1	1	0	1	0	1	1	1	0	0	0	0
287	H	632	t002	10, 20	-	-	1	0	1	1	1	1	0	1	1	1	0	1	1	1	1	1	1	0	0	1	1	1	1	1	1	1	1	1	1	1	1	1	1	0	1	0	1	1	1	0	0	0	1
300	C	59	t1126	5, 16, 19	SaPI3	-	0	0	1	1	0	1	0	1	1	1	1	1	1	0	0	0	1	1	1	1	1	0	1	0	1	0	1	1	1	1	1	1	1	1	0	0	1	1	1	0	1	0	0
303	C	105	t002	22	-	II	1	0	1	1	1	1	0	1	1	1	0	1	1	0	0	1	0	1	0	1	1	1	1	1	0	1	1	1	1	1	1	1	1	0	1	0	1	1	1	0	0	0	0
304	C	5	t002	20	SaPIm4	-	1	0	1	1	1	1	0	1	1	1	1	1	1	1	1	1	1	1	0	1	1	1	1	1	1	1	1	1	1	1	1	1	1	1	1	0	1	1	1	0	0	1	1
305	H	5	t2049	20	SaPIm4	-	1	0	1	1	1	1	0	1	1	1	0	0	1	1	1	1	1	1	0	1	1	1	1	1	1	1	1	1	1	1	1	1	1	1	1	0	1	1	1	0	0	0	1
314	W	15-SLV	t085	5, 16	-	-	0	1	1	1	0	1	0	1	1	1	1	1	1	1	0	1	1	1	1	1	1	0	1	1	1	0	1	1	1	1	1	1	1	0	1	0	1	1	1	0	0	0	0
318	W	97	t359	20	SaPI2-like	-	1	0	1	1	1	1	0	1	0	1	1	1	1	0	0	1	1	1	0	1	1	0	1	1	0	1	1	1	1	1	1	1	1	1	1	0	1	1	1	0	0	0	0
319	H	novel	nd	5, 7, 10, 21	SaPI6∆	-	1	0	1	1	1	1	0	1	0	0	0	0	1	0	1	0	0	0	0	1	1	1	1	1	0	1	1	1	1	1	1	1	1	0	1	0	1	1	1	0	0	0	0
326	H	8	t008	7, 16, 19, 21	SaPI6∆, SaPI5	IV	0	1	1	1	1	1	0	1	1	1	1	0	1	1	1	1	1	1	0	1	1	0	1	1	0	0	0	1	1	1	1	1	1	0	1	1	1	1	1	0	0	0	0
327	W	5	t002	5, 21	-	-	0	0	1	1	1	1	0	1	1	1	1	1	1	0	0	1	1	1	0	1	1	1	1	1	0	0	0	1	1	1	1	1	1	0	1	0	1	1	1	0	0	0	0
329	W	5	t450	20	SaPIm4	-	1	0	1	1	1	1	0	1	1	1	1	1	1	1	1	1	1	1	0	1	1	1	1	1	1	1	1	1	1	1	1	1	1	1	1	0	1	1	1	0	0	0	1
331	H	5	t450	20, 21	SaPIm4	-	1	0	1	1	1	1	0	1	1	1	1	1	1	1	1	1	1	1	0	1	1	1	1	1	1	1	1	1	1	1	1	1	1	1	1	0	1	1	1	0	0	0	1
335	H	72	t2473	7	SaPIbov1-like	-	1	0	1	1	1	1	0	1	1	1	1	1	1	1	0	1	1	1	0	1	1	0	1	1	1	1	1	1	1	1	1	1	1	0	1	0	1	1	1	0	0	1	0
71193	Human	398	t571	13-like	-	IV	1	0	1	0	0	1	1	0	1	1	1	1	0	1	1	1	1	1	1	1	1	1	1	0	1	0	1	1	1	0	1	1	1	0	0	0	1	1	1	0	0	0	0
301-188	Human	45	t038	-	SaPIm4-like	-	0	0	1	1	1	1	1	1	1	1	1	1	1	1	1	1	1	1	1	1	1	1	1	0	1	1	1	1	1	1	1	1	1	0	0	0	1	1	1	0	0	1	0
502A (502A plasmid)	Human	5	t010	20	-	-	1	0	1	0	0	1	0	0	1	1	1	1	0	1	1	1	1	1	1	1	1	1	1	0	1	1	1	1	1	0	1	1	1	0	1	0	1	1	1	0	0	0	1
A9635	Human	45	t004	5, 16, 19	-	-	1	0	1	1	1	1	1	1	1	1	1	1	1	1	1	1	1	1	1	1	1	1	1	0	1	1	1	1	1	1	1	1	1	0	0	0	1	1	1	0	0	0	0
C160	Human	34	t1057	5, 16	SaPI2, SaPI4	-	1	0	1	1	0	1	0	1	1	1	1	1	1	1	1	1	1	1	1	1	1	1	1	1	1	1	1	1	1	1	1	1	1	1	0	0	1	1	1	0	0	0	0
COL (pT181)	Human	250	t008	7	SaPI3	I	0	0	1	0	0	1	0	1	1	1	1	1	0	1	1	1	1	1	1	1	1	1	1	0	0	0	0	1	1	0	1	1	1	0	1	0	1	1	1	0	1	0	0
DR10	Human	398	t571	21-like	-	-	1	1	1	1	0	1	1	1	1	1	1	1	1	1	1	1	1	1	1	1	1	1	1	0	1	0	1	1	1	1	1	1	1	0	0	1	1	1	1	0	0	0	0
ECT-R 2 (pLUH01, pLUH02)	Human	5	t002	20, 21, 22, US12	-	-	1	0	1	0	0	1	0	0	1	1	1	1	0	1	1	1	1	1	1	1	1	1	1	0	1	1	1	1	1	0	1	1	1	0	1	0	1	1	1	0	0	0	1
ED98 (pT181, pAVX, pAVY)	Poultry	5	t002	7, US5, US20	SaPI3-like	-	1	0	1	0	0	1	0	0	1	1	1	1	0	1	1	1	1	1	1	1	1	1	1	0	0	0	0	1	1	0	1	1	1	0	1	0	1	1	1	0	0	0	0
JH1 (pSJH101)	Human	105	t002	16, 19	-	II	1	0	1	0	0	1	0	0	1	1	1	1	0	1	1	1	1	1	1	1	1	1	1	0	1	1	1	1	1	0	1	1	1	0	1	0	1	1	1	0	0	0	0
JH9 (pSJH901)	Human	105	t002	16, 19	-	II	1	0	1	0	0	1	0	0	1	1	1	1	0	1	1	1	1	1	1	1	1	1	1	0	1	1	1	1	1	0	1	1	1	0	1	0	1	1	1	0	0	0	0
MN8	Human	30	t012	5, 16	SaPI2, SaPI4	-	1	1	1	0	0	1	1	0	1	1	1	1	0	1	1	1	1	1	1	1	1	1	1	0	1	1	1	1	1	0	1	1	1	0	0	0	1	1	1	1	0	0	0
MRSA252	Human	36	t018	5, 16, 19, 22	SaPI4	II	1	1	1	0	0	1	1	0	1	1	1	1	0	1	1	1	0	1	1	1	1	1	1	1	1	1	1	1	1	0	1	1	1	0	0	0	1	1	1	1	0	0	0
MSSA476 (pSAS)	Human	1	t607	5, 7, 16	SaPI6∆	-	1	0	1	0	0	1	1	0	1	1	1	1	0	1	1	1	1	1	0	1	1	1	1	0	0	1	1	1	1	0	1	1	1	0	1	0	1	1	0	1	0	0	0
Mu3	Human	5	t002	22, US12	SaPIn1=SaPIm1, SaPIm4	II	1	0	1	0	0	1	0	0	1	1	1	1	0	1	1	1	1	1	1	1	1	1	1	0	0	1	1	1	1	0	1	1	1	0	1	0	1	1	1	1	0	1	0
Mu50 (VRSAp)	Human	5	t002	20, 22, US12, US14	SaPIn1=SaPIm1, SaPIm4	II	1	0	1	0	0	1	0	0	1	1	1	1	0	1	1	1	1	1	1	1	1	1	1	0	0	1	1	1	1	0	1	1	1	0	1	0	1	1	1	1	0	1	0
MW2	Human	1	t128	7	SaPI6∆, SaPImw2	IV	1	1	1	0	0	1	1	0	1	1	1	1	0	1	1	1	1	1	1	1	1	1	1	0	0	1	1	1	1	0	1	1	1	0	1	1	1	1	1	1	0	1	0
N315 (pN315)	Human	5	t002	5, 16, 19, 22, US12	SaPIn1=SaPIm1	II	1	0	1	0	0	1	0	0	1	1	1	1	0	1	1	1	1	1	1	1	1	1	1	0	1	1	1	1	1	0	1	1	1	0	1	0	1	1	1	0	0	1	0
Newman	Human	8	t008	7	SaPI6∆	-	1	0	1	0	0	1	0	1	1	1	1	1	0	1	1	1	1	1	1	1	1	1	1	0	1	1	1	1	1	0	1	1	1	0	1	0	1	1	1	1	0	0	0
S0385 (pS0385-1, pS0385-2, pS0385-3)	Pig	398	t011	7, 21	SaPIbov1	V	0	1	1	0	0	1	1	0	1	1	1	1	0	1	1	1	1	0	1	1	1	1	1	0	0	0	0	1	1	0	1	1	1	0	0	0	1	1	1	0	0	0	0
TCH130	Human	72	t6509	7, 10, 16, 21	-	-	0	0	1	1	1	1	0	1	1	1	1	1	1	1	1	1	1	1	1	1	1	1	1	1	1	1	1	1	1	1	1	1	1	0	1	0	1	1	1	0	0	0	0
USA300_FPR3757 (pUSA01, pUSA02, pUSA03)	Human	8	t008	7, 10, 15, 21	SaPI5	IV	1	1	1	0	0	1	0	1	1	1	1	1	0	1	1	1	1	1	1	1	1	1	1	0	1	1	1	1	1	0	1	1	1	0	1	1	1	1	1	0	0	0	0
aGroup: W, hog workers; H, household members of hog workers; C, community residents.
bSLVs each had one SNP difference from a known ST.
cnd, undetermined.
dBased on the gram-positive plasmid databased [1] (https://cge.cbs.dtu.dk//services/data.php).
1. Carattoli A, Zankari E, García-Fernández A, Larsen MV, Lund O, Villa L, et al. 2014. Antimicrobial Agents and Chemotherapy 58: 3895–3903.
[truncated: 35 more columns]
