# Supplementary material for: Genomic differences between nasal Staphylococcus aureus from hog slaughterhouse workers and their communities
Source: PLoS One. 2018 Mar 6;13(3):e0193820. doi: 10.1371/journal.pone.0193820 (PMC5839586; doi:10.1371/journal.pone.0193820)
Supplement: S6 Table — (XLSX) [file pone.0193820.s011.xlsx]

## Sheet: Sheet1
S6 Table. Identified antibiotic resistance genes and their functions.
Genea	Protein	Drug class [1-4]
aadD	Aminoglycoside 4'-adenyltransferase	Aminoglycosides (neomycin, kanamycin, paromomycin, tobramycin)
aadE	Aminoglycoside 4'-adenyltransferase	Aminoglycosides (streptomycin)
aph(3')-III	O-phosphotransferase	Aminoglycosides (kanamycin, neomycin, amikacin)
spc	Spectinomycin adenyltransferase	Aminocyclitols (spectinomycin)
blaZ	Penicillinase	β-lactam antibiotics (penicillins except for isoxazolyl-penicillins)
mecA	Penicillin-binding protein 2a (PBP2a)	β-lactam antibiotics (including penicillins, cephalosporins and carbapenems)
bleO	Bleomycin-binding protein	Glycopeptides (bleomycin)
ermA	rRNA (adenine-N6,N6-)-dimethyltransferase	Macrolides-lincosamides-streptogramin B antibiotics
ermC	rRNA (adenine-N6,N6-)-dimethyltransferase	Macrolides-lincosamides-streptogramin B antibiotics
ermT	rRNA (adenine-N6,N6-)-dimethyltransferase	Macrolides-lincosamides-streptogramin B antibiotics
mphC	Macrolide 2'-phosphotransferase	Macrolides
msrA	ABC transporter	Macrolides
fosB	Metallothiol transferase	Fosfomycin
fusB	Ribosomal protection protein	Fusic acid
sat4	Streptothricin acetyltransferase	Streptothricins
tetM	Ribosomal protection protein	Tetracyclines
aThe hypothetical resistance genes (aac3-lk, ahp-Stph) and efflux pump genes (dha1, mepA, norA, tet38) were ubiquitously present in all the isolates and published strains and were not included in further analyses.
1. Wendlandt S, Feßler AT, Monecke S, Ehricht R, Schwarz S, Kadlec K. 2013. International Journal of Medical Microbiology 303: 338-349.
2. Malachowa and DeLeo. 2010. Cellular and Molecular Life Sciences 67: 3057-3071.
3. Roberts MC, Sutcliffe J, Courvalin P, Jensen LB, Rood J, Seppala H. 1999. Antimicrobial Agents and Chemotherapy 43: 2823-2830.
4. Shaw KJ, Rather PN, Hare RS, Miller GH. 1993. Microbiological Reviews 57: 138-163.
